# Supplementary material for: Regulatory Compliance of Health Claims on Omega-3 Fatty Acid Food Supplements
Source: Foods. 2024 Dec 29;14(1):67. doi: 10.3390/foods14010067 (PMC11719789; doi:10.3390/foods14010067)
Supplement: Supplementary file 1 [file foods-14-00067-s001.zip]

Archive with 1 entries (1 files):
- foods-3387167-supplementary.pdf
